# Supplementary material for: Dopaminergic control of ADAMTS2 expression through cAMP/CREB and ERK: molecular effects of antipsychotics
Source: Transl Psychiatry. 2019 Nov 18;9:306. doi: 10.1038/s41398-019-0647-7 (PMC6861307; doi:10.1038/s41398-019-0647-7)
Supplement: Supplementary file 2 — Supplementary Table S1 [file 41398_2019_647_MOESM2_ESM.xlsx]

## Sheet: Table S1
Table S1. Primer sequence of genes used in this study.
Gene target	Gene ID	Ref Seq	Primer sequences		Amplicon size (bp)
ACTB	60	NM_001101.4	F	AGTGTGACGTGGACATCCGCAAAG	163
			R	ATCCACATCTGCTGGAAGGTGGAC
ADAMTS2	9509	NM_014244.4	F	CCTGACATCCTCAAACGGGA	114
			R	GTGTGGGTTGTCACACTGGC
CREB1	1385	NM_001320793.1	F	CGAGAACCAGCAGAGTGGA	137
			R	CGGTGGGAGCAGATGATGTT
C-FOS	2353	NM_005252.3	F	GCAGAGCATTGGCAGGAG	74
			R	CCCTTCGGATTCTCCTTTTCT
Gene ID: NCBI identification number; Ref Seq: NCBI Reference Sequence; F: forward primer sequence; R: reverse primer sequence; bp: base pair.
