# Supplementary material for: Dopaminergic control of ADAMTS2 expression through cAMP/CREB and ERK: molecular effects of antipsychotics
Source: Transl Psychiatry. 2019 Nov 18;9:306. doi: 10.1038/s41398-019-0647-7 (PMC6861307; doi:10.1038/s41398-019-0647-7)
Supplement: Supplementary file 3 — Supplementary Table S2 [file 41398_2019_647_MOESM3_ESM.xlsx]

## Sheet: Table S2
Table S2. Demographic and clinical characteristics of the cohort of drug-naïve patients with a first-episode of psychosis.
	Patient Cohort		Controls		Total
	N= 30		N= 10		N= 40
	Mean	SD	Mean	SD	Mean	SD	Median	IQR	Min	Max	Statistic	p
Age at admission, y	33.709	11.1058	32.9455	6.30911	33.5181	10.0505	33.2268	14.6559	17.95	55.49	t = 0.27	0.790356
Age at psychosis onset, y					33.3438	11.2274	32.8833	18.9198	17.9417	55.4692
	N	%	N	%	N	%					Statistic	p
Diagnosis
Schizophrenia	12	40			12	40
Brief psychotic disorder	4	13.3333			4	13.3333
Unspecified psychotic disorder	3	10			3	10
Schizophreniform disorder	11	36.6667			11	36.6667
Sex (male)	17	56.6667	5	50	22	55					Fisher = 0.14	0.730652
Race (white)	26	86.6667	10	100	36	90					Fisher = 0.40	0.0620375
Tobacco use (yes)	21	75	4	40	25	65.7895					Fisher = 3.66	0.0696124
Cannabis use (yes)	13	43.3333	1	10	14	35					Fisher = 1.48	0.55575
Cocaine use (yes)	4	13.3333	0	0	4	10					Fisher = 5.53	0.0371648
Alcohol use (yes)	11	39.2857	0	0	11	28.9474					Fisher = 1.48	0.55575
